# Supplementary material for: Clustering of Health and Oral Health-Compromising Behaviours in Army Personnel in Central Peninsular Malaysia
Source: Healthcare (Basel). 2023 Feb 21;11(5):640. doi: 10.3390/healthcare11050640 (PMC10000684; doi:10.3390/healthcare11050640)
Supplement: Supplementary file 1 [file healthcare-11-00640-s001.zip]

Archive with 1 entries (1 files):
- healthcare-2171326-supplementary.pdf
